# Supplementary material for: Pericyte phenotype switching alleviates immunosuppression and sensitizes vascularized tumors to immunotherapy in preclinical models
Source: J Clin Invest. 2024 Sep 17;134(18):e179860. doi: 10.1172/JCI179860 (PMC11405053; doi:10.1172/JCI179860)
Supplement: Supporting data values [file jci-134-179860-s238.xlsx]

## Sheet: Fig. 1A
Relative RGS5 mRNA expression (normalized to HPRT)
10T1/2	10T1/2 RGS5/myc	10T1/2 shRNA1	10T1/2 shRNA3
0.899346	1.99538	0.470977	0.490137
1.05567	1.79834	0.484706	0.386202
1.04499	2.15347	0.482964	0.447195
1	1.9824	0.479549	0.441178

## Sheet: Fig. 1C
Cell proliferation
10T1/2	RGS5myc	RGS5shRNA1	RGS5shRNA3
92.9749	139.289	106.158	97.8317
101.995	139.462	101.474	93.4952
100.087	144.146	104.597	91.7606
101.821	149.523	100.954	97.6583
103.729	145.533	108.933	93.3218
99.3929	147.615	107.025	96.0971

## Sheet: Fig. 1D
Cell cycle progression
				10T1/2		mean			RGS5myc		mean			RGS5shRNA1		mean		RGS5shRNA3		mean
	Exp 1	G0/G1	58.2	58.2	58.3	58.2333		44.7	44.8	44.6	44.7		73.1	73.5	73.2	73.2667	77.6	77.4	78.1	77.7
		S	31.7	32.5	32.3	32.1667		46.2	45.6	45.8	45.8667		18.9	18.7	18.1	18.5667	15.3	14.5	13	14.2667
	n=3	G2/M	5.44	5.2	5.33	5.32333		6.82	7.4	7.3	7.17333		5.01	4.61	4.57	4.73	4.39	5.72	6.57	5.56
						mean					mean
	Exp 2	G0/G1	56.3	57.2	56.8	56.7667		49.5	49.1	49.1	49.2333		69.1	69.1	67.9	68.7	69.8	71.5	73.4	71.5667
		S	31.4	31.9	31	31.4333		37.2	39	38.3	38.1667		18.2	16.8	18.4	17.8	13.4	12.8	14.4	13.5333
	n=3	G2/M	11.4	10.5	8.24	10.0467		12.4	11.2	11.7	11.7667		5.6	7.1	5.88	6.19333	5.82	5.81	6.21	5.94667
					mean					mean
	Exp 3	G0/G1	55.8	54.7	55.25			49.4	52.2	50.8			73.7	73.3	73.5		77.6	77.5	77.55
		S	25.5	28.7	27.1			37.1	39.7	38.4			9.38	13.3	11.34		8.3	8.82	8.56
	n=2	G2/M	5.97	5.52	5.745			6.72	3.69	5.205			4.16	2.37	3.265		2.48	2.2	2.34
	average of 3 independent experiments (8 biological replica)
		G0/G1	58.23	56.76	55.25			44.7	49.23	50.8			73.27	68.7	73.5		77.7	71.56	77.55
		S	32.16	31.43	27.1			45.87	38.16	38.4			18.57	17.8	11.34		14.27	13.53	8.56
		G2/M	5.32	10.04	5.745			7.17	11.767	5.2			4.73	6.2	3.265		5.56	5.95	2.34
			Exp 1	Exp 2	Exp 3			Exp 1	Exp 2	Exp 3			Exp 1	Exp 2	Exp 3		Exp 1	Exp 2	Exp 3

## Sheet: Fig. 1E
relative protein expression
											RATIO											Normalization
			10T1/2	10T1/2	RGS5 MYC	RGS5 MYC	RGS5 shRNA1	RGS5 shRNA1	RGS5 shRNA3	RGS5 shRNA3		10T1/2	10T1/2	RGS5 MYC	RGS5 MYC	RGS5 shRNA1	RGS5 shRNA1	RGS5 shRNA3	RGS5 shRNA3		10T1/2 control as 1	pFOXO3a	10T1/2	RGS5 MYC	RGS5 shRNA1	RGS5 shRNA3
	first	PFOXO3A	30459.6	33288	40273.2	41163	33836.7	36003.5	36876.5	32763.2		1.13575	1.2317	1.52858	1.62266	1.35034	1.42948	1.42641	1.2211		1.18373	1rd	0.988142	1.25392	1.22411	1.30006
		TFOXO3A	14788.5	19433	33638.7	30160.7	14634.8	16167.5	14513.4	14603.6		0.55142	0.719044	1.27676	1.18895	0.584035	0.641914	0.561387	0.544283		0.635232		1.01186	1.39375	1.33884	1.05896
		p-P27	20760.2	22506.5	28182.6	28278.1	14633.1	14112.5	13921.1	19363.7		0.762927	0.770817	1.10216	1.01082	0.506505	0.505565	0.521183	0.622616		0.766872	2nd	1.05352	1.14862	0.78421	0.564563
		t-P27	27211.3	29198.2	25570.2	27975.4	28890.3	27914.3	26710.5	31100.6													0.946477	1.07617	0.825782	0.562542
		tublin	26818.9	27026.1	26346.8	25367.5	25058	25186.4	25852.7	26830.8												3rd	0.890686	2.18339	1.38379	0.878444
											Normalization	10T1/2	10T1/2	RGS5 MYC	RGS5 MYC	RGS5 shRNA1	RGS5 shRNA1	RGS5 shRNA3	RGS5 shRNA3				1.10931	2.31936	1.23324	0.486126
											PFOXO3A	0.959472	1.04053	1.29133	1.37081	1.14075	1.20761	1.20502	1.03158			mean	1	1.56254	1.13166	0.80845
											TFOXO3A	0.868061	1.13194	2.00992	1.87167	0.919405	1.01052	0.883751	0.856826
											p-P27	0.994856	1.00514	1.43722	1.31811	0.660481	0.659256	0.679622	0.81189
												10T1/2	10T1/2	RGS5 MYC	RGS5 MYC	RGS5 shRNA1	RGS5 shRNA1	RGS5 shRNA3	RGS5 shRNA3		10T1/2 control as 1
	2nd	PFOXO3A	41466.1	34882.6	45466.8	47249.7	33511.2	33706	26675.3	25636.5	PFOXO3A	2.6281	2.36106	2.86533	2.6846	1.95627	2.05998	1.40835	1.40331		2.49458
		TFOXO3A	8259.65	8360.53	23377.9	24555.1	9630.26	8311.97	7890.19	6367.8	TFOXO3A	0.523491	0.56589	1.47328	1.39515	0.562183	0.507994	0.41657	0.348565		0.54469	TFOXO3a first	0.868061	2.00992	0.919405	0.883751
		p-P27	14767.5	17281.4	19198.8	19706.7	319.849	188.607	594.092	612.406	p-P27	0.570115	0.627656	0.684341	0.768157	0.0104629	0.00614417	0.0203755	0.0196751		0.598885		1.13194	1.87167	1.01052	0.856826
		t-P27	25902.7	27533.2	28054.4	25654.5	30570	30696.9	29157.2	31125.9												TFOXO3a 2nd	0.96108	2.7048	1.03212	0.764782
		tublin	15778	14774.1	15867.9	17600.3	17130.1	16362.3	18940.9	18268.6													1.03892	2.56137	0.932629	0.639932
											Normalization	10T1/2	10T1/2	RGS5 MYC	RGS5 MYC	RGS5 shRNA1	RGS5 shRNA1	RGS5 shRNA3	RGS5 shRNA3			TFOXO3A 3rd	1.26697	2.75437	1.62617	1.85244
											PFOXO3A	1.05352	0.946477	1.14862	1.07617	0.78421	0.825782	0.564563	0.562542				0.733026	3.16771	1.75424	1.73483
											TFOXO3A	0.96108	1.03892	2.7048	2.56137	1.03212	0.932629	0.764782	0.639932			mean	1	2.51164	1.21251	1.12209
											p-P27	0.95196	1.04804	1.14269	1.28265	0.0174706	0.0102594	0.0340224	0.0328529			p-p27
																						1st	0.994856	1.43722	0.660481	0.679622
												10T1/2	10T1/2	RGS5 MYC	RGS5 MYC	RGS5 shRNA1	RGS5 shRNA1	RGS5 shRNA3	RGS5 shRNA3		10T1/2 control as 1		1.00514	1.31811	0.659256	0.81189
	3rd	PFOXO3A	15084.4	20320	43524.7	46545.6	30213.5	25661.6	16155.1	8267.92	PFOXO3A	0.563068	0.701279	1.38028	1.46624	0.874795	0.779618	0.555329	0.307316		0.632173	2nd	0.95196	1.14269	0.0174706	0.0340224
		TFOXO3A	9331.77	5839.61	23879.3	27647.2	15441.6	15875.3	14816.1	12832.2	TFOXO3A	0.348336	0.201535	0.757274	0.870916	0.447092	0.482304	0.509302	0.476967		0.274935		1.04804	1.28265	0.0102594	0.0328529
		p-P27	12548.1	11477.9	13643.9	11601	8168.07	8801.29	7922.05	11146.7	p-P27	0.437497	0.385993	0.402402	0.37839	0.297149	0.327822	0.257982	0.334265		0.411745	3rd	1.06254	0.977307	0.721682	0.626557
		t-P27	28681.5	29736	33906.1	30658.8	27488.1	26847.7	30707.8	33346.9													0.937457	0.918991	0.796177	0.811825
		tublin	26789.6	28975.7	31533.2	31745	34537.8	32915.6	29091	26903.6												mean	1	1.17949	0.477555	0.499461
											Normalization	10T1/2	10T1/2	RGS5 MYC	RGS5 MYC	RGS5 shRNA1	RGS5 shRNA1	RGS5 shRNA3	RGS5 shRNA3
											PFOXO3A	0.890686	1.10931	2.18339	2.31936	1.38379	1.23324	0.878444	0.486126
											TFOXO3A	1.26697	0.733026	2.75437	3.16771	1.62617	1.75424	1.85244	1.73483
											p-P27	1.06254	0.937457	0.977307	0.918991	0.721682	0.796177	0.626557	0.811825

## Sheet: Fig. 1F
		relative protein experssion
											ratio											Normalization
			10T1/2	10T1/2	RGS5 MYC	RGS5 MYC	RGS5 shRNA1	RGS5 shRNA1	RGS5 shRNA3	RGS5 shRNA3		10T1/2	10T1/2	RGS5 MYC	RGS5 MYC	RGS5 shRNA1	RGS5 shRNA1	RGS5 shRNA3	RGS5 shRNA3		10T1/2 control as 1	CNN1	10T1/2	RGS5 MYC	RGS5 shRNA1	RGS5 shRNA3
	1st	CNN1	14089.3	15936.4	6049.15	4907.32	16691.9	17270.2	20650.3	24528.3	CNN1	0.802385	0.824756	0.288105	0.207431	0.69766	0.714388	0.893653	1.10754		0.81357	1st	0.986251	0.354124	0.857529	1.09843
		ACTG2	15739	17536.4	2934.98	3280.05	24804.8	27989.5	30032.2	30840.7	ACTG2	0.896337	0.907559	0.139785	0.138647	1.03675	1.1578	1.29966	1.39257		0.901948		1.01375	0.254963	0.878091	1.36133
		KLF4	1113.58	1419.01	19747.2	18527.3	797.749	378.092	771.92	858.506	KLF4	0.0634182	0.073438	0.940507	0.783143	0.0333429	0.01564	0.0334052	0.0387646		0.0684281	2nd	1.00603	0.0399123	1.39212	2.4023
		CNX43	7101.22	6988.63	25125.8	25854	11511.9	12204	6590.92	5826.15	CNX43	0.404414	0.361682	1.19667	1.09284	0.481155	0.504823	0.285225	0.263072		0.383048		0.993967	0.0466951	1.32813	2.7521
		p-MLC	17572	17204.7	8600.14	7498.94	28117.1	29185.2	28002.1	29110	p-MLC	1.00073	0.890396	0.409601	0.316978	1.17519	1.20726	1.2118	1.31442		0.945562	3rd	1.02657	0.0894233	1.63832	2.29144
		TUBLIN	17559.3	19322.6	20996.4	23657.6	23925.6	24174.7	23107.8	22146.6													0.973433	0.0823634	1.77675	2.39761
											Normalization	10T1/2	10T1/2	RGS5 MYC	RGS5 MYC	RGS5 shRNA1	RGS5 shRNA1	RGS5 shRNA3	RGS5 shRNA3			MEAN	1	0.14458	1.31182	2.05053
			1	18820.9							CNN1	0.986251	1.01375	0.354124	0.254963	0.857529	0.878091	1.09843	1.36133
			2	20583.1							ACTG2	0.993779	1.00622	0.154982	0.153719	1.14946	1.28367	1.44094	1.54396			ACTG2	10T1/2	RGS5 MYC	RGS5 shRNA1	RGS5 shRNA3
			3	19649.5							KLF4	0.926786	1.07321	13.7445	11.4448	0.48727	0.22856	0.488179	0.566502			1st	0.993779	0.154982	1.14946	1.44094
			4	18935.2							CNX43	1.05578	0.944221	3.12408	2.85301	1.25612	1.31791	0.74462	0.686785				1.00622	0.153719	1.28367	1.54396
			5	18764.6							p-MLC	1.05834	0.941658	0.433183	0.335227	1.24285	1.27677	1.28157	1.3901			2nd	1.05472	0.544255	1.05795	1.38557
			6	19544.1																			0.94528	0.5572	1.00669	1.76251
			7	18116.6																		3rd	0.765135	0.0455569	1.36159	2.67093
			8	15371.9								10T1/2	10T1/2	RGS5 MYC	RGS5 MYC	RGS5 shRNA1	RGS5 shRNA1	RGS5 shRNA3	RGS5 shRNA3		10T1/2 control as 1		1.23487	0.0370536	1.51249	2.58092
	2nd	CNN1	8605.49	9298.32	356.435	401.849	11872.4	11797.2	19780	19227.1	CNN1	0.45723	0.451746	0.0181397	0.0212224	0.6327	0.60362	1.09182	1.2508		0.454488	mean	1	0.248794	1.22864	1.89747
		ACTG2	18760.5	18388.1	10107	9971.2	18761.7	18594.2	23723.2	25605.1	ACTG2	0.996791	0.893361	0.514363	0.526596	0.999842	0.951398	1.30947	1.6657		0.945076
		KLF4	557.577	1302.96	19301.3	17378.5	1355.96	950.648	1339.96	1350.2	KLF4	0.0296254	0.0633026	0.982279	0.917788	0.0722615	0.0486412	0.0739631	0.0878358		0.046464	KLF4	10T1/2	RGS5 MYC	RGS5 shRNA1	RGS5 shRNA3
		CNX43	11908.9	12872.4	28954.1	29948	18189.8	17002.7	14347.6	13464.7	CNX43	0.632749	0.625388	1.47353	1.5816	0.969365	0.869964	0.79196	0.875931		0.629069	1st	0.926786	13.7445	0.48727	0.488179
		p-MLC	27744.2	34345.8	15459.7	20906.3	34031.9	31799	27650.7	25412.1	p-MLC	1.47412	1.66864	0.786773	1.1041	1.81362	1.62704	1.52626	1.65315		1.57138		1.07321	11.4448	0.22856	0.566502
		TUBLIN	18820.9	20583.1	19649.5	18935.2	18764.6	19544.1	18116.6	15371.9												2nd	0.637599	21.1406	1.55521	1.59184
											Normalization	10T1/2	10T1/2	RGS5 MYC	RGS5 MYC	RGS5 shRNA1	RGS5 shRNA1	RGS5 shRNA3	RGS5 shRNA3				1.3624	19.7527	1.04686	1.89041
											CNN1	1.00603	0.993967	0.0399123	0.0466951	1.39212	1.32813	2.4023	2.7521			3rd	0.944679	8.22916	1.06016	1.52801
											ACTG2	1.05472	0.94528	0.544255	0.5572	1.05795	1.00669	1.38557	1.76251				1.05532	7.97827	1.20705	2.22513
											KLF4	0.637599	1.3624	21.1406	19.7527	1.55521	1.04686	1.59184	1.89041			MEAN	1	13.715	0.930851	1.38168
											CNX43	1.00585	0.994149	2.3424	2.5142	1.54095	1.38294	1.25894	1.39243
											p-MLC	0.938104	1.0619	0.500689	0.702631	1.15416	1.03542	0.971288	1.05204			CNX43	10T1/2	RGS5 MYC	RGS5 shRNA1	RGS5 shRNA3
																						1st	1.05578	3.12408	1.25612	0.74462
												10T1/2	10T1/2	RGS5 MYC	RGS5 MYC	RGS5 shRNA1	RGS5 shRNA1	RGS5 shRNA3	RGS5 shRNA3		10T1/2 control as 1		0.944221	2.85301	1.31791	0.686785
	3nd	CNN1	12486.6	12412	1138.89	1038.82	21640.1	22505.8	24687	24244	CNN1	0.583588	0.553382	0.0508358	0.0468224	0.93136	1.01005	1.30265	1.363		0.568485	2nd	1.00585	2.3424	1.54095	1.25894
		ACTG2	7716.8	13055.6	481.092	387.506	14912.6	15885.6	23859.7	21639.3	ACTG2	0.360661	0.582078	0.0214741	0.0174659	0.641814	0.712941	1.259	1.21657		0.471369		0.994149	2.5142	1.38294	1.39243
		KLF4	2387.57	2795.98	21777.2	20908.8	2909.69	3176.93	3420.59	4675.15	KLF4	0.111588	0.124658	0.972052	0.942415	0.125229	0.14258	0.180493	0.262838		0.118123	3rd	1.04614	3.69458	1.98999	2.24554
		CNX43	7074.22	6761.63	26159.4	25865.9	14613.2	13809.2	13449.7	11468.9	CNX43	0.330629	0.301464	1.16766	1.16585	0.628929	0.619752	0.709693	0.644786		0.316046		0.95386	3.68884	1.96095	2.04016
		p-MLC	6941.87	7521.02	4019.42	3002.05	11763.2	11665.7	16299.4	18203.2	p-MLC	0.324443	0.335321	0.179412	0.13531	0.50627	0.523552	0.860064	1.02339		0.329882	MEAN	1	3.03619	1.57481	1.39474
		TUBLIN	21396.3	22429.3	22403.3	22186.4	23235	22281.8	18951.4	17787.1
											Normalization	10T1/2	10T1/2	RGS5 MYC	RGS5 MYC	RGS5 shRNA1	RGS5 shRNA1	RGS5 shRNA3	RGS5 shRNA3			pMLC	10T1/2	RGS5 MYC	RGS5 shRNA1	RGS5 shRNA3
											CNN1	1.02657	0.973433	0.0894233	0.0823634	1.63832	1.77675	2.29144	2.39761			1st	1.05834	0.433183	1.24285	1.28157
											ACTG2	0.765135	1.23487	0.0455569	0.0370536	1.36159	1.51249	2.67093	2.58092				0.941658	0.335227	1.27677	1.3901
			2nd								KLF4	0.944679	1.05532	8.22916	7.97827	1.06016	1.20705	1.52801	2.22513			2nd	0.938104	0.500689	1.15416	0.971288
			1	27744.2							CNX43	1.04614	0.95386	3.69458	3.68884	1.98999	1.96095	2.24554	2.04016				1.0619	0.702631	1.03542	1.05204
			2	34345.8							p-MLC	0.983512	1.01649	0.543866	0.410178	1.5347	1.58709	2.60718	3.10229			3rd	0.983512	0.543866	1.5347	2.60718
			3	15459.7																			1.01649	0.410178	1.58709	3.10229
			4	20906.3																		mean	1	0.487629	1.30516	1.73408
			5	34031.9
			6	31799
			7	27650.7
			8	25412.1

## Sheet: Fig. 1G
		Relative protein expression
			ROCK1							ROCK2
				10T1/2	10T1/2	RGS5Myc	RGS5Myc				10T1/2	10T1/2	RGS5Myc	RGS5Myc
		repeat 1	ROCK1	4204592	3735378	1375201	1699960		repeat 1	ROCK2	1876114	2280565	3873539	2598497
			tublin	7616216	6375220	5329651	6369723			tublin	5488302	5090141	4297741	5121921
				0.552058	0.585921	0.258028	0.266881				0.341839	0.448036	0.901297	0.507329
				0.56899							0.394937
				0.970242	1.02976	0.453485	0.469044				0.865552	1.13445	2.28213	1.28458
				1		0.461265					1		1.78335
		repeat 2	ROCK1	49123356	56102293	46222428	44773189		repeat 2	ROCK2	13844544	12038556	18234081	14684702
			tublin	15190204	12174848	11117192	12732768			tublin	35536296	21381540	20354372	26767464
				3.23388	4.60805	0	3.51638				0.389589	0.563035	0.895831	0.548603
				3.92097							0.476312
				0.824767	1.17523	0	0.896813				0.817928	1.18207	1.88077	1.15177
				1		0.448407					1		1.51627
		repeat 3	ROCK1	3523504	2175104	1102808	1561360		repeat 3	ROCK2	8346592	9254032	14894348	11571348
			tublin	15190204	12174848	11117192	12732768			tublin	29215400	29374820	23611872	24933352
				0.231959	0.178656	0.0991984	0.122625				0.285692	0.315033	0.630799	0.464091
				0.205307							0.300362
				1.12981	0.870186	0.483171	0.597277				0.951157	1.04884	2.10013	1.54511
				1		0.540224					1		1.82262
			ROCK1	523373	196964	0	19848
			tublin	11595812	8488320	5515188	6661504
				0.0451347	0.0232041	0	0.00297951
				0.0341694
				1.32091	0.679091	0	0.0871981
				1		0.0435991
						0.461265							1.78335
						0.448407							1.51627
						0.540224							1.82262
			ROCK1							ROCK2
				10T1/2	10T1/2	RGS5Myc	RGS5Myc				10T1/2	10T1/2	RGS5Myc	RGS5Myc
				0.970242	1.02976	0.453485	0.469044				0.865552	1.13445	2.28213
				0.824767	1.17523	0.896813	0.896813				0.817928	1.18207	1.88077
				1.12981	0.870186	0.483171	0.597277				0.951157	1.04884	2.10013
				0.970242		0.453485					0.865552		2.28213
				1.02976		0.469044					1.13445		1.28458
				0.824767		0.896813					0.817928		1.88077
				1.17523		0.896813					1.18207		1.15177
				1.12981		0.483171					0.951157		2.10013
				0.870186		0.597277					1.04884		1.54511

## Sheet: Fig. 2A
Lectin perfusion	WT	KO	Hi		CD31	untr	KO	RGS5hi
	0.246767	0.492736	0.162354			3.74667	2.959	3.372
	0.240383	0.41402	0.122188			2.72571	3.52818	3.97833
	0.246059	0.557121	0.163734			3.9	3.11167	4.65473
	0.269223	0.543187				3.31857	4.1875

## Sheet: Fig. 2B
Dextran surface area (%)
	WT	KO	Hi
	0.873333	0.23	1.291
	1.292	0.235	2.01333
	0.74	0.133333	1.9625

## Sheet: Fig. 2C
	WT	KO	Hi			WT	KO	Hi
CNN1/NG2	15.362	24.5779	6.14087		NG2	3.30444	2.60583	4.31875
	15.4662	36.8382	6.17511			4.92455	4.12333	6.08889
	14.3352	27.6557	11.667			3.89667	4.75375	4.56
	14.7544	27.6633	2.06289			5.65222	3.904	5.53714
	16.6607	22.0349	3.44574			3.28429	3.416	5.05222

## Sheet: Fig. 2D
	WT	KO	Hi
COLI	12.7175	7.54	14.642
	8.6	3.825	15.91
	9.6975	4.99	15.4775
	11.8675	5.4375
	14.08	5.43

[truncated: 58 more sheets: Fig. 2E, Fig. 2F, Fig. 2G, Fig. 3A, Fig. 3B, Fig. 3C, Fig. 3D, Fig. 3E, Fig. 3F, Fig. 3G, Fig. 3H, Fig. 3I, Fig. 4B, Fig. 4C, Fig. 4D, Fig. 4F , Fig. 4G, Fig. 4H, Fig.4I, Fig. 5A …]
